# Supplementary material for: Comparison of Nonheme Manganese- and Iron-Containing Flavone Synthase Mimics
Source: Molecules. 2021 May 27;26(11):3220. doi: 10.3390/molecules26113220 (PMC8198008; doi:10.3390/molecules26113220)
Supplement: Supplementary file 1 [file molecules-26-03220-s001.zip]

Archive with 1 entries (1 files):
- molecules-1232702-supplementary.pdf
